# Supplementary material for: Three-dimensional multiple object tracking (3D-MOT) performance in young soccer players: Age-related development and training effectiveness
Source: PLoS One. 2025 Aug 1;20(8):e0312051. doi: 10.1371/journal.pone.0312051 (PMC12316292; doi:10.1371/journal.pone.0312051)
Supplement: S1 Data — (XLSX) [file pone.0312051.s001.xlsx]

## Sheet: Experiment 1
Group	Age	Peak speed	Speed threshold	Average speed
1	12	1.7009	1.5062	1.2829
1	12	0.8053	0.7632	0.6854
1	12	1.0889	1.1346	0.9131
1	12	1.4719	1.0173	0.9241
1	12	1.4152	1.3827	0.9657
1	12	2.1263	1.9399	1.5341
1	12	0.3809	0.2729	0.2423
1	12	0.7355	0.7519	0.6826
1	12	1.9136	1.7692	1.5101
1	12	0.7355	0.6217	0.5312
1	12	0.8055	0.7464	0.7145
1	12	0.5959	0.513	0.4547
1	12	2.7646	2.3572	2.0052
1	12	1.1769	0.7997	0.4537
1	12	2.9899	3.3356	2.7209
1	12	0.7741	0.6385	0.6212
2	13	1.7688	1.776	1.392
2	13	1.7012	1.3981	1.2811
2	13	1.0066	0.8443	0.8943
2	13	2.1847	1.3138	1.735
2	13	1.1631	0.8402	0.8729
2	13	0.2743	0.2533	0.2086
2	13	1.1777	1.2404	0.7838
2	13	0.9194	0.8086	0.7714
2	13	1.0465	0.9913	0.7338
2	13	2.1265	2.0316	1.6365
2	13	0.9944	0.8155	0.6677
2	13	1.2584	1.0639	1.0605
2	13	0.7355	0.3086	0.3311
2	13	1.7693	1.8266	1.4833
2	13	2.2116	2.0785	1.6102
2	13	1.1776	1.3138	1.0182
2	13	0.8709	0.8741	0.8008
2	13	1.1952	0.9537	0.8261
2	13	3.1093	3.0151	2.1287
2	13	2.3002	2.2474	1.6385
2	13	0.3814	0.3614	0.3567
2	13	0.7245	0.5633	0.6487
2	13	2.7641	2.5331	1.7706
2	13	1.7012	1.6926	1.3988
2	13	2.4576	1.9857	2.0919
2	13	0.906	0.8785	0.6747
2	13	1.1773	0.9153	0.9353
2	13	1.7693	1.7765	1.3312
2	13	0.4456	0.33	0.3123
2	13	2.2113	2.1127	1.8644
2	13	1.8401	1.8497	1.6829
2	13	1.0342	0.9718	0.8697
2	13	0.6441	0.5543	0.5062
2	13	1.9135	1.2927	0.9266
2	13	1.2584	1.0003	0.7668
2	13	0.68	0.5787	0.5087
2	13	3.4554	2.3999	1.8914
2	13	1.4158	1.2164	0.6324
2	13	0.8714	0.6775	0.5628
2	13	1.1777	1.0323	0.8614
2	13	0.5153	0.4586	0.4202
2	13	1.0466	0.7809	0.834
2	13	2.272	1.9858	1.5268
2	13	0.9054	0.704	0.7379
2	13	1.472	1.3609	1.1171
2	13	1.616	1.222	1.2876
2	13	0.7446	0.752	0.6651
2	13	1.472	1.409	1.1884
2	13	0.8054	0.8092	0.6758
2	13	1.512	1.6418	1.171
2	13	2.7644	2.1349	1.7341
2	13	1.5124	1.0244	1.0381
2	13	0.68	0.4844	0.4414
2	13	1.258	1.0318	0.869
2	13	2.3001	2.4822	1.8044
3	14	3.1097	2.4023	1.0525
3	14	2.0199	1.1713	1.4143
3	14	1.21	1.2222	1.0929
3	14	1.7693	1.7287	1.4046
3	14	2.3918	2.7211	2.2456
3	14	1.1775	1.0322	1.0022
3	14	0.895	0.752	0.5501
3	14	2.2721	1.6976	2.1892
3	14	0.9057	0.6018	0.5093
3	14	0.8375	0.7449	0.7031
3	14	1.4726	0.8351	0.8208
3	14	2.8402	1.9864	2.0685
3	14	0.6444	0.6202	0.5145
3	14	1.0755	0.488	0.577
3	14	2.0442	1.423	1.2224
3	14	1.4156	1.197	0.8127
3	14	1.3445	1.0964	1.1622
3	14	1.4722	1.4799	1.0289
3	14	1.1634	0.8602	1.03
3	14	0.968	1.0307	0.8569
3	14	2.1007	1.2715	1.3378
3	14	1.7693	1.7765	1.6172
3	14	1.8398	1.5793	1.1272
3	14	1.0885	1.1341	0.7852
3	14	2.4874	2.0931	1.4316
3	14	1.4154	1.1005	0.9811
3	14	0.9194	0.6353	0.5805
3	14	1.8905	1.0314	1.2103
3	14	1.361	1.0979	0.9544
3	14	1.361	1.2111	1.1532
3	14	2.3001	2.0786	1.7532
3	14	0.884	0.7518	0.7143
3	14	1.472	1.2359	1.1564
3	14	1.6358	1.5985	1.5662
3	14	1.1634	0.943	0.8256
3	14	2.2721	1.7765	1.9112
3	14	2.3916	2.008	1.2195
3	14	2.2998	2.1263	1.3618
3	14	2.7642	2.7211	2.0263
3	14	1.6806	1.3133	1.4182
3	14	1.7478	1.2052	1.2894
3	14	1.8903	1.8945	1.7067
3	14	2.1848	1.0892	1.4394
3	14	1.8905	1.6253	1.7157
3	14	2.272	1.2125	1.6751
4	15	2.6578	2.1014	1.7727
4	15	2.1158	2.1158	2.1544
4	15	1.5122	1.0808	1.2338
4	15	1.472	1.1957	0.9863
4	15	0.9058	0.7287	0.7962
4	15	1.9136	1.2521	1.4095
4	15	1.243	0.4492	0.9314
4	15	1.4721	1.2637	1.0796
4	15	2.7644	2.2718	1.9298
4	15	1.9422	2.135	1.7242
4	15	2.5559	2.2954	2.1533
4	15	1.3086	1.1993	1.0976
4	15	0.9308	0.8742	0.7369
4	15	2.2721	1.8271	1.9784
4	15	1.9136	1.7692	1.5869
4	15	2.8751	2.2059	1.5393
4	15	0.9945	0.9401	0.8125
4	15	1.5729	1.0976	1.1444
4	15	1.8174	1.3394	1.2457
4	15	2.2116	1.7562	1.305
4	15	2.1265	1.6647	1.2538
4	15	2.2116	2.135	1.6417
4	15	1.7012	1.5591	1.1375
4	15	1.2429	0.9999	0.9725
4	15	0.4352	0.2128	0.212
4	15	1.2584	1.1141	0.8474
4	15	1.472	1.5635	1.0918
4	15	2.9537	1.7091	2.1394
4	15	1.9661	1.2403	1.291
4	15	1.6358	1.6435	1.44
4	15	1.2927	0.67	0.7969
4	15	2.99	2.5299	1.8815
4	15	1.6159	1.1406	1.1148
4	15	1.0888	1.0833	0.6572
4	15	1.9422	1.6116	1.6583
4	15	1.8178	1.2882	1.4368
4	15	1.472	1.2636	1.0624
4	15	3.5502	2.0153	2.1965
4	15	1.5538	0.6342	0.8653
4	15	2.5558	2.0932	1.8961
4	15	3.3225	2.3753	2.0476
4	15	0.8605	0.793	0.7267
4	15	3.3227	1.9858	2.4492
4	15	1.6358	1.4107	1.1733
4	15	1.415	1.5764	1.0808
4	15	2.1262	2.0562	1.6919
4	15	0.6119	0.3172	0.4375
4	15	2.3001	2.3966	1.8336
4	15	1.5538	1.1714	1.1574
4	15	1.4542	1.1425	1.2125
4	15	1.6359	1.2634	0.9823
4	15	2.3626	1.767	1.6198
4	15	2.1265	1.8304	1.5191
4	15	0.68	0.1269	0.2457
4	15	1.0884	1.0634	0.8428
4	15	1.8905	1.3003	1.3065
4	15	0.7744	0.7097	0.4941
4	15	2.4576	2.6687	1.7948
4	15	1.1636	0.5738	0.7323
4	15	1.0466	0.8601	0.7485
4	15	1.9136	1.6773	1.3776
4	15	0.7072	0.3665	0.45
4	15	2.1264	1.4747	1.4453
4	15	1.8401	1.9858	1.6313
4	15	1.84	1.6993	1.498
4	15	1.2584	0.8235	0.6046
4	15	2.2997	1.328	1.2279
4	15	1.2429	1.0759	0.8906
4	15	1.6805	1.3453	1.186
4	15	1.9661	1.4827	1.2467
4	15	0.2818	0.1846	0.2072
4	15	1.7013	1.4749	1.2737
4	15	2.1265	1.7764	1.2938
4	15	2.6578	2.1346	1.7771
4	15	0.8277	0.7522	0.725
4	15	2.8751	2.3935	1.5504
4	15	1.7693	1.7287	1.0839
4	15	1.9136	2.0155	1.635
4	15	1.4154	1.3543	1.1463
4	15	0.8372	0.7207	0.6157
4	15	1.3084	1.2881	1.0027
4	15	1.8905	1.2117	1.227
4	15	2.3001	2.2473	1.3047
4	15	1.2581	1.0377	0.9911
4	15	0.8372	0.8724	0.6056
4	15	0.7649	0.5884	0.5483
4	15	1.3445	1.2188	1.0024
4	15	2.5558	2.1346	2.3719
4	15	1.9139	1.7675	1.3754
4	15	1.4722	1.5506	1.3072
4	15	2.9895	2.0538	1.1083
4	15	3.3227	2.1172	1.5982
4	15	1.398	0.6626	0.9648
4	15	1.7012	1.5988	1.3154
4	15	1.9661	1.9544	1.5756
4	15	1.8176	1.4795	1.3214
4	15	2.2721	2.135	1.8167
4	15	2.2998	2.4819	2.169
4	15	1.5126	0.9401	1.1336
4	15	1.8174	1.4985	1.2992
4	15	1.5729	1.2044	1.0717
4	15	1.8174	1.4985	1.2992
4	15	2.5559	2.0782	1.8982
4	15	1.1775	1.0321	0.7752
4	15	2.6259	2.1349	2.062
4	15	2.211	1.7191	0.9788
5	16	1.9137	1.8557	1.3191
5	16	1.8176	1.3122	1.5133
5	16	0.7072	0.6664	0.5935
5	16	1.3982	1.1714	1.094
5	16	1.4715	1.0694	0.9266
5	16	1.5538	1.6424	1.3334
5	16	2.5557	2.0526	2.0267
5	16	2.4575	2.0526	2.0663
5	16	2.2115	2.1349	1.8719
5	16	0.9308	0.8771	0.6994
5	16	1.415	1.345	0.9902
5	16	2.4575	1.6266	1.6311
5	16	0.9058	0.7043	0.7173
5	16	1.7688	1.5504	1.2366
5	16	1.3087	0.8084	0.9407
5	16	1.0342	0.7031	0.7636
5	16	1.8174	1.3979	1.3753
5	16	3.1096	2.6108	2.0307
5	16	1.3445	1.1233	1.0272
5	16	2.1008	1.4748	1.4383
5	16	1.5538	0.7694	1.1201
5	16	2.2114	2.1127	1.4334
5	16	1.4542	1.2628	1.2717
5	16	2.0448	1.661	1.2198
5	16	2.1845	1.4639	1.4637
5	16	2.3923	2.059	1.1193
5	16	0.9677	0.7926	0.8122
5	16	0.8707	0.7006	0.5182
5	16	1.7478	1.0322	1.3862
5	16	1.494	1.0107	1.0304
5	16	1.1775	1.0109	0.8918
5	16	1.7478	1.3611	1.2526
5	16	2.1266	2.0782	1.6547
5	16	1.2099	0.9156	1.008
5	16	0.7072	0.5293	0.6707
5	16	1.258	1.0884	1.1103
5	16	1.8904	1.7286	1.4822
5	16	0.8273	0.7925	0.6683
5	16	0.9678	0.7774	0.8347
5	16	0.7955	0.6353	0.6174
5	16	0.968	0.7162	0.6158
5	16	1.454	1.222	1.1028
5	16	1.4542	1.4357	1.3731
5	16	1.472	1.4853	1.1616
5	16	1.9137	2.135	1.545
5	16	2.6581	2.2114	1.8385
5	16	0.8372	0.7207	0.5577
5	16	1.8401	1.938	1.3929
5	16	1.0342	0.6646	0.7904
5	16	0.871	0.7871	0.6187
5	16	1.5725	1.3134	1.2139
5	16	1.415	1.1974	0.8782
5	16	2.3628	1.9702	1.8075
5	16	0.9194	0.5585	0.7527
5	16	2.363	2.1346	2.0629
5	16	0.9056	1.0303	0.8182
5	16	0.7355	0.1483	0.3709
5	16	2.3913	1.6444	0.9378
5	16	0.6964	0.6104	0.3882
5	16	1.4542	1.1344	1.1646
5	16	1.1778	1.011	0.7716
5	16	2.731	1.6772	2.037
5	16	0.5362	0.4846	0.4575
5	16	2.1008	1.4206	1.2481
5	16	1.416	1.3091	0.9119
6	17	1.769	1.3524	0.9531
6	17	2.488	2.177	1.3445
6	17	1.9137	2.135	1.4997
6	17	1.1323	1.1365	0.8873
6	17	1.4542	1.0106	0.9399
6	17	1.1634	1.0865	0.9793
6	17	1.494	0.9621	1.2037
6	17	0.9194	0.611	0.7068
6	17	1.2429	0.6338	0.7507
6	17	1.2099	1.1344	0.9975
6	17	1.2096	0.8332	0.7336
6	17	1.8178	1.0931	1.2296
6	17	0.5093	0.2257	0.3136
6	17	1.2099	1.0931	1.112
6	17	1.1326	1.0471	0.7167
6	17	2.1265	1.7836	1.5674
6	17	1.9659	1.3138	1.553
6	17	1.8174	1.3441	1.269
6	17	1.5727	1.3996	1.2362
6	17	2.2115	2.095	1.7337
6	17	0.884	0.5905	0.6917
6	17	0.884	0.5493	0.6425
6	17	3.1097	2.7257	1.872
6	17	1.3983	1.1651	1.0619
6	17	1.9136	1.6773	1.4122
6	17	1.0471	0.8606	0.6653
6	17	1.4152	1.3827	1.106
6	17	1.2429	0.9159	0.8719
6	17	2.1846	1.7256	1.5763
6	17	1.7012	1.4748	1.3316
6	17	1.1773	1.0884	0.8513
6	17	2.1007	1.8435	1.7662
6	17	1.3444	1.2882	1.2277
6	17	1.7012	1.5609	1.5936
6	17	1.6158	1.2788	1.3154
6	17	2.363	1.1299	1.3354
6	17	1.2583	1.1407	0.8085
6	17	2.1848	1.4613	1.6123
6	17	2.1267	1.9987	1.1196
6	17	2.3917	2.5404	1.9874
6	17	2.2116	1.9037	1.5715
6	17	2.731	2.7214	2.6603
6	17	1.0066	0.7927	0.8573
6	17	1.1952	1.0305	1.0424
6	17	1.9661	1.4505	1.2948
6	17	1.1325	1.2634	0.7021
6	17	1.3981	1.0887	1.1438
6	17	2.4575	1.9743	2.1601
6	17	1.8905	1.5591	1.3515
6	17	0.906	0.8615	0.7132
6	17	1.0884	0.906	0.6523
6	17	1.4156	1.197	0.9301
6	17	1.1773	1.1422	0.8501
6	17	1.415	1.3721	1.1346
6	17	1.701	1.6251	1.4296
6	17	1.8901	1.2736	1.2729
6	17	0.4352	0.1381	0.2136
6	17	2.5249	2.0935	1.9652
6	17	2.363	1.5772	1.3068
6	17	1.7013	1.0252	0.6883
6	17	2.9897	2.6206	1.8797
6	17	1.9422	0.9327	1.3754
6	17	2.5249	1.0106	1.2608
6	17	2.0445	1.5655	1.6177
6	17	1.9136	1.4879	0.9865
6	17	1.2928	0.8646	0.9418
6	17	1.1775	0.9565	0.7963
6	17	1.1775	1.1836	0.8737
6	17	0.9056	0.8372	0.7078
6	17	1.5124	1.2052	1.0053
6	17	1.9661	1.3674	1.4056
6	17	2.2116	1.7562	1.5549
6	17	1.9422	0.9861	1.1219
6	17	1.6158	1.5272	1.3666
6	17	1.9422	1.4415	1.6001
7	18	1.258	1.0303	1.0229
7	18	2.2998	2.5159	2.1003
7	18	1.6159	1.0934	1.1858
7	18	2.1848	1.4505	1.6652
7	18	1.1188	0.7865	0.8955
7	18	2.2721	1.3665	1.7663
7	18	1.494	1.1926	1.1339
7	18	1.7693	1.8266	1.2433
7	18	2.2721	1.9857	1.9337
7	18	1.9136	1.4172	1.2361
7	18	1.9661	1.2693	1.1795
7	18	1.0756	0.8409	0.8425
7	18	0.8372	0.8407	0.6525
7	18	1.4717	1.5154	1.1839
7	18	0.7241	0.608	0.4055
7	18	2.2996	1.8553	1.4522
7	18	1.9131	1.6989	1.1654
7	18	1.8405	1.58	1.271
7	18	2.3	2.1324	1.5988
7	18	1.258	0.9073	0.8456
7	18	1.415	1.5271	1.12
7	18	2.3	2.17	2.0081
7	18	2.0442	1.5959	1.2872
7	18	1.8403	1.4308	1.3216
7	18	1.472	1.3835	1.0766
7	18	0.9053	0.6448	0.6203
7	18	1.4721	1.3998	0.7906
7	18	2.2996	1.8553	1.4522
7	18	1.1634	0.972	0.9733
7	18	2.5559	2.4046	2.0102
7	18	1.1634	1.0223	0.9259
7	18	2.2116	1.8411	1.7467
7	18	0.9061	1.0108	0.6525
7	18	2.0448	1.9858	1.4741
7	18	1.361	1.3665	1.1611
7	18	2.392	1.5214	1.1019
7	18	2.363	1.9702	2.1959
7	18	1.7693	1.5613	1.4016
7	18	1.1323	0.9925	0.8289
7	18	2.0199	1.8556	1.8693
7	18	2.1265	1.7692	1.3672
7	18	1.1324	1.0981	1.0226

## Sheet: Experiment 2
Group	Pre-peak speed	Pre-speed threshold	Pre-average speed	Post-peak speed	Post-speed threshold	Post-average speed
1	2.363	2.0935	2.0422	3.5502	2.7211	2.405
1	1.3606	1.0976	1.0483	1.8902	1.5689	1.3975
1	1.4716	1.4249	1.0394	1.9659	1.2403	1.6865
1	2.1265	1.969	1.2943	3.1092	2.7253	1.7573
1	1.8902	1.3662	1.4433	2.7643	2.6995	2.3831
1	1.9163	2.0155	1.6555	3.5935	3.4689	2.344
1	1.8905	1.3725	1.4101	3.4137	3.0156	2.7193
1	0.8604	0.3691	0.5917	2.363	2.0441	2.0389
1	2.84	2.2717	2.1798	4.0422	3.9217	2.9691
1	1.1775	1.0887	0.9115	2.1007	1.7604	1.6561
1	2.8402	2.2419	2.6922	3.1093	2.8746	2.2747
1	1.1952	0.4122	0.7547	3.1946	2.7211	2.1687
1	1.7478	1.2117	1.3364	2.0447	1.938	1.9315
1	1.0466	0.7809	0.6733	2.363	1.4124	1.6567
1	2.0442	1.776	1.5629	2.4574	1.5275	1.9865
1	0.9305	0.4436	0.6122	2.2721	1.6747	1.948
1	1.2588	0.7814	0.9934	1.7688	1.3571	1.1005
1	2.0447	1.2892	1.5001	2.363	1.6747	2.0517
1	2.3001	2.1265	1.5397	3.1947	1.9092	2.1012
1	1.1952	0.8335	0.9766	2.8401	2.2206	1.9326
1	1.7012	1.382	1.1423	2.8402	1.2117	1.4592
1	1.2429	1.1239	0.9981	2.2994	2.0435	1.3346
1	2.6582	2.4824	2.2471	4.2671	3.1378	3.249
1	1.7477	1.0977	1.3862	2.3001	1.9239	1.5273
1	1.4154	1.4575	0.9929	1.8905	1.6761	1.7842
1	1.4723	1.4256	1.1843	2.3626	1.7762	1.8079
1	2.2721	2.1346	1.8752	2.9899	3.2267	2.5709
1	2.1262	1.9509	1.5873	3.6923	3.0156	2.7431
1	1.5729	1.2902	1.1539	2.6582	2.6708	2.4656
1	1.9135	1.2713	1.0464	2.8751	2.3317	2.1491
1	1.6805	1.5635	1.1439	2.3001	1.7034	1.6383
1	3.1096	2.6693	1.9578	3.1093	3.1255	2.7341
1	2.5557	1.906	1.8107	2.2772	1.7691	2.0877
1	2.8401	1.6758	1.9383	2.9899	2.7612	2.1333
1	2.5558	2.0782	1.7155	3.1099	3.1261	2.3909
1	1.1775	1.2402	0.8794	2.3921	2.2115	1.8386
1	3.5957	2.5816	2.04	3.6923	2.7235	2.9042
1	1.3083	1.3134	1.2011	2.2721	1.9033	2.0728
1	1.7012	1.3981	1.2055	2.6259	2.1571	2.0876
1	1.9136	1.5544	1.2794	3.4557	2.6064	2.5364
1	1.0756	0.9075	0.9901	2.0447	1.7604	1.4684
1	3.5503	1.7011	2.2889	2.7644	2.357	2.0177
1	2.1007	1.3005	1.4301	2.2111	1.9031	1.8636
1	1.7693	1.8435	1.6054	2.2111	1.9031	1.8636
1	1.0469	0.8084	0.7745	2.4877	1.5374	1.3545
1	1.6358	1.222	1.2745	2.6259	1.9855	2.0912
1	2.2114	2.1346	2.5431	2.84	2.482	2.1438
1	1.9611	0.8409	1.2093	2.9897	2.7641	2.3422
1	1.4151	1.4745	1.0859	2.658	2.6705	2.2258
1	2.1265	1.8826	1.5023	2.9898	3.2266	2.1788
1	2.2996	2.2004	1.6268	3.1093	2.8746	2.3122
1	2.3001	2.0786	1.8272	2.5793	2.9011	3.1093
1	2.392	1.8181	1.4665	3.6922	1.6747	2.2887
1	2.1265	1.9857	1.6674	2.5559	2.7215	2.1357
1	2.8748	2.7508	2.2159	2.6576	2.7209	2.0337
1	2.1264	1.8027	1.5344	2.5557	2.1346	1.8738
1	1.4716	1.3605	1.0626	3.4556	2.8398	2.4069
1	1.1775	1.0887	0.8335	2.658	1.9274	2.2016
1	1.5729	1.6747	1.4694	2.5557	1.7689	1.9143
1	2.4575	1.6747	1.59	2.559	2.3086	1.9493
2	2.454	1.0935	0.9289	1.361	1.3138	1.0996
2	1.5725	1.2499	1.1181	1.6358	1.4107	1.3084
2	2.1264	1.8433	1.9092	2.2117	2.2207	2.2532
2	1.7693	1.4729	1.4147	1.5538	1.2405	1.1449
2	2.1845	1.0303	1.3836	2.7309	1.6422	1.7935
2	2.2116	1.9516	1.463	2.1265	1.4748	1.5884
2	2.1265	1.8304	1.3464	2.1847	1.3003	1.4794
2	1.0065	0.7958	0.7259	2.8146	1.5795	1.4965
2	1.2584	1.0453	0.9241	1.0755	0.8084	0.8633
2	2.99	2.5301	2.2125	3.1097	3.2752	2.3562
2	2.2118	2.1351	1.5368	2.2719	1.8527	1.6634
2	1.4155	1.4749	1.0118	1.2927	1.0222	0.9474
2	2.1265	1.8027	1.6379	1.7009	1.4746	1.1912
2	2.272	1.2403	1.6279	3.4554	2.5326	1.9545
2	0.6971	0.564	0.4534	1.2096	0.9594	0.8108
2	3.0719	2.598	2.3287	1.8398	1.7487	1.6242
2	0.5957	0.5175	0.5544	1.7693	1.6761	1.3866
2	1.1324	0.8805	0.807	1.8395	1.022	1.0614
2	1.243	0.5381	0.7612	0.7955	0.6364	0.6763
2	1.1925	0.8273	0.9512	1.5729	0.8409	1.0987
2	2.363	2.1346	1.7412	1.616	1.3003	1.3245
2	1.3087	1.2788	0.8752	1.0468	0.9705	0.8756
2	3.1086	2.8749	2.2245	2.8751	2.0946	1.9774
2	2.2115	2.1349	1.7819	2.9536	2.1999	2.3829
2	1.1781	0.7045	0.458	2.4576	1.3058	1.6933
2	1.177	1.0452	0.7894	1.7009	1.3979	1.1541
2	3.0718	2.1127	2.0563	2.2998	2.5657	1.7733
2	2.6578	2.3533	1.6788	2.4573	2.6683	2.0029
2	2.2114	2.2218	2.1662	2.5557	2.0314	2.2544
2	1.3445	1.0304	1.0993	2.99	2.4123	1.6391
2	1.3443	0.8084	1.0964	1.6806	1.0305	1.0126
2	1.7012	1.3138	1.2859	1.8903	1.4729	1.5339
2	2.1846	1.2403	1.5064	2.9903	2.325	2.3052
2	2.1265	1.8764	1.3678	1.6806	1.3395	1.3031
2	1.4719	1.3394	1.0206	2.1846	1.6743	1.383
2	1.9661	1.9094	1.5856	2.8742	2.8864	2.6845
2	2.8751	2.0946	1.9774	1.9661	1.8435	1.5574
2	1.1766	0.7925	0.5426	1.531	1.2404	0.5787
2	2.4576	1.6427	2.0888	2.658	1.8433	2.2487
2	1.4719	1.5634	1.0128	2.1266	1.9512	1.6088
2	1.9136	1.9236	1.5936	2.0448	1.245	1.3107
2	1.4154	1.4575	1.0539	2.126	1.9699	1.4897
2	1.2096	0.746	0.8849	1.8403	1.567	1.2364
2	0.9194	0.8169	0.7108	1.4542	1.4613	1.011
2	2.0448	1.188	1.4476	1.7689	1.4852	1.082
2	2.3917	2.721	2.0424	3.1947	2.4819	2.5036
2	1.9137	2.0935	1.3933	3.0718	1.7091	1.9458
2	3.1946	1.9363	2.4567	3.1947	1.7835	2.199
2	1.1319	0.9195	0.7466	1.769	1.5199	1.0339
2	1.494	1.047	1.0658	1.5538	1.2021	1.2504
2	1.1952	1.0414	1.0612	2.1847	1.8869	1.3381
2	1.6358	1.273	0.8625	1.243	0.8376	0.9665
2	1.8398	1.784	1.3338	1.7012	1.6613	1.5554
2	2.1007	1.8529	1.8925	2.2719	1.1118	1.5287
2	1.5538	1.4797	1.4243	2.2719	2.1127	1.8794
2	2.9898	3.1489	2.8396	3.1947	2.2006	2.0518
2	1.9136	1.2715	1.2342	1.7681	1.4059	0.7419
2	2.3001	1.7883	1.6575	2.2998	2.5658	2.0568
2	0.8947	0.647	0.7442	1.4156	1.3087	1.0055
2	1.9131	1.539	0.9544	2.1848	1.1344	1.2539
2	1.9131	1.539	0.9544	0.9305	0.5618	0.7241
2	1.8401	1.9858	1.3335	1.2098	0.9621	0.9728
2	2.272	1.6744	1.5906	2.272	1.3137	1.7327
2	1.6159	1.2882	1.3371	2.1261	2.0524	1.3815
2	1.5725	1.4744	1.263	2.7643	2.1348	2.0569
2	2.26	1.8299	1.4115	2.4575	2.1346	1.8841
2	1.4152	1.3827	1.1714	2.1007	1.2027	1.6411
